# Supplementary material for: DDX17 induces epithelial-mesenchymal transition and metastasis through the miR-149-3p/CYBRD1 pathway in colorectal cancer
Source: Cell Death Dis. 2023 Jan 2;14(1):1. doi: 10.1038/s41419-022-05508-y (PMC9807641; doi:10.1038/s41419-022-05508-y)
Supplement: Supplementary file 5 — Supplementary Table S1 [file 41419_2022_5508_MOESM5_ESM.xlsx]

## Sheet: miRNA
Table S1. Differentially expressed microRNAs mediated by DDX17 knockdown
miRNA_ID	log2 FoldChange (shDDX17/shNC)	Adjusted p-value
hsa-miR-597-5p	-2.415	0.00149323
hsa-miR-1343-5p	-2.07415	0.0149306
hsa-miR-6780b-3p	-2.05357	0.00190016
hsa-miR-6732-3p	-2.05123	0.00594488
hsa-miR-410-3p	-2.00833	0.00456596
hsa-miR-4742-5p	-1.915	0.000629923
hsa-miR-6810-3p	-1.90357	0.0305958
hsa-miR-6733-5p	-1.90123	0.019224
hsa-miR-3132	-1.83333	0.0410593
hsa-miR-1343-3p	-1.80113	0.00479894
hsa-miR-6735-5p	-1.77415	0.00614931
hsa-miR-6812-3p	-1.76483	0.0142402
hsa-miR-4747-3p	-1.76173	0.00125561
hsa-miR-4669	-1.7415	0.00306299
hsa-miR-6514-3p	-1.73333	0.00656591
hsa-miR-5096	-1.73333	0.0095945
hsa-miR-6783-3p	-1.72962	0.0290614
hsa-miR-6731-3p	-1.70536	0.00900161
hsa-miR-6847-5p	-1.67415	0.006133
hsa-miR-3613-5p	-1.66667	0.00161038
hsa-miR-514b-5p	-1.64833	0.0067424
hsa-miR-4999-5p	-1.62333	0.00594498
hsa-miR-144-5p	-1.59508	0.00565911
hsa-miR-6751-3p	-1.58327	0.0256591
hsa-miR-145-5p	-1.57648	0.0167495
hsa-miR-1908-3p	-1.57415	0.00693063
hsa-miR-6815-5p	-1.56667	0.00305958
hsa-miR-3196	-1.55357	0.0010306
hsa-miR-4707-3p	-1.55123	0.00395945
hsa-miR-6784-3p	-1.55121	0.0059224
hsa-miR-4762-3p	-1.51233	0.00448847
hsa-miR-3127-5p	-1.48333	0.012402
hsa-miR-4498	-1.4415	0.00923133
hsa-miR-570-3p	-1.38333	0.0167424
hsa-miR-190b	-1.37457	2.24e-05
hsa-miR-3617-5p	-1.36157	2.82e-05
hsa-miR-2467-5p	-1.35667	0.0290016
hsa-miR-7111-3p	-1.34782	4.15e-05
hsa-miR-4653-5p	-1.3415	0.0063133
hsa-miR-6775-3p	-1.34065	5.79e-05
hsa-miR-4662a-5p	-1.33333	0.00239595
hsa-miR-616-3p	-1.32415	0.00619923
hsa-miR-301a-3p	-1.31772	9.36e-05
hsa-miR-4728-3p	-1.30113	0.0064799
hsa-miR-500b-3p	-1.2988	4.53e-05
hsa-miR-376a-3p	-1.29508	0.00416593
hsa-miR-4645-3p	-1.28333	0.0078675
hsa-miR-3912-3p	-1.2739	0.000906132
hsa-miR-542-5p	-1.27155	9.61e-05
hsa-miR-5009-5p	-1.265	0.00306299
hsa-miR-219a-5p	-1.26483	0.0194824
hsa-miR-181b-3p	-1.26407	0.000320825
hsa-miR-628-5p	-1.25383	0.000430405
hsa-miR-1276	-1.25357	0.00161031
hsa-miR-6505-5p	-1.2515	0.0164799
hsa-miR-196b-3p	-1.25123	0.0084698
hsa-miR-642a-5p	-1.24315	0.000504049
hsa-miR-1914-3p	-1.2415	0.0093063
hsa-miR-485-3p	-1.2408	0.00021799
hsa-miR-3664-5p	-1.23333	0.00223959
hsa-miR-6511a-3p	-1.23197	0.00726851
hsa-miR-362-3p	-1.22079	0.00120897
hsa-miR-6505-3p	-1.21788	0.00390613
hsa-miR-548h-3p	-1.21483	0.00867482
hsa-miR-4660	-1.20889	0.00082464
hsa-miR-493-5p	-1.20555	0.00590825
hsa-miR-548a-3p	-1.20145	0.0012996
hsa-miR-3687	-1.20122	0.000790613
hsa-miR-939-5p	-1.19257	0.00153041
hsa-miR-1910-5p	-1.19181	0.000996045
hsa-miR-545-3p	-1.1915	0.00693062
hsa-miR-3620-3p	-1.18846	0.00490613
hsa-miR-4470	-1.18722	0.0308246
hsa-miR-3609	-1.1849	0.0196045
hsa-miR-134-5p	-1.18455	0.00213194
hsa-miR-6749-3p	-1.18115	0.0010996
hsa-miR-4516	-1.18073	0.000390464
hsa-miR-6843-3p	-1.17867	0.025958
hsa-miR-510-5p	-1.17823	0.00299605
hsa-miR-6739-3p	-1.1759	0.00530405
hsa-miR-3120-3p	-1.17478	0.00199604
hsa-miR-1827	-1.17115	0.0015996
hsa-miR-3184-5p	-1.16667	0.020161
hsa-miR-487b-3p	-1.16425	0.00140924
hsa-miR-146a-3p	-1.1558	0.0163818
hsa-miR-1229-3p	-1.15107	0.00465911
hsa-miR-4726-5p	-1.14655	0.00194499
hsa-miR-580-3p	-1.145	0.0149306
hsa-miR-2116-3p	-1.14178	0.00614931
hsa-miR-3130-5p	-1.14	0.0286389
hsa-miR-493-3p	-1.13707	0.0140897
hsa-miR-940	-1.13447	0.00493063
hsa-miR-2278	-1.13233	0.00286389
hsa-miR-4689	-1.13154	0.00197293
hsa-miR-5581-3p	-1.1281	0.00283275
hsa-miR-212-3p	-1.12333	0.00922847
hsa-miR-3619-5p	-1.12322	0.00199605
hsa-miR-6827-3p	-1.11667	0.00358
hsa-miR-7110-3p	-1.11665	0.00406299
hsa-miR-1299	-1.11511	0.00416566
hsa-miR-181d-3p	-1.11	0.00614932
hsa-miR-7705	-1.104	0.00408293
hsa-miR-365b-5p	-1.099	0.00286353
hsa-miR-6894-3p	-1.09742	0.00223955
hsa-miR-450a-2-3p	-1.09655	0.019965
hsa-miR-7114-5p	-1.09508	0.00565993
hsa-miR-4741	-1.09477	0.0286389
hsa-miR-6789-3p	-1.08177	0.00416591
hsa-miR-4479	-1.08154	0.00140897
hsa-miR-627-5p	-1.08075	0.00922396
hsa-miR-6877-5p	-1.07648	0.0140787
hsa-miR-6857-3p	-1.07415	0.00614931
hsa-miR-486-3p	-1.07333	0.00289063
hsa-miR-6770-3p	-1.0654	0.00172933
hsa-miR-3607-3p	-1.065	0.00299231
hsa-miR-6803-3p	-1.06408	0.00944885
hsa-miR-6769b-3p	-1.06167	0.00630623
hsa-miR-943	-1.05357	0.0219002
hsa-miR-6805-5p	-1.05123	0.0039597
hsa-miR-10b-3p	-1.04678	0.0061493
hsa-miR-3064-5p	-1.04477	0.00286328
hsa-miR-153-5p	-1.03567	0.0190016
hsa-miR-6735-3p	-1.03207	0.0140897
hsa-miR-3917	-1.03075	0.00995945
hsa-miR-4786-5p	-1.02988	0.00199605
hsa-miR-513c-5p	-1.02167	0.00253275
hsa-miR-6797-3p	1.0607	0.00922396
hsa-miR-4485-3p	1.06895	0.00101111
hsa-miR-135a-5p	1.07657	0.00239885
hsa-miR-4508	1.08267	1.64e-06
hsa-miR-4661-3p	1.08333	0.00235328
hsa-miR-6806-3p	1.08363	0.00614931
hsa-miR-590-5p	1.08738	0.0049309
hsa-miR-6847-3p	1.10453	0.00416566
hsa-miR-5000-3p	1.11032	0.00389063
hsa-miR-6833-3p	1.12378	0.00286389
hsa-miR-4797-3p	1.13123	0.00193289
hsa-miR-345-3p	1.13283	0.00910593
hsa-miR-3158-5p	1.13333	0.00655931
hsa-miR-6741-3p	1.13333	0.0123133
hsa-miR-660-3p	1.1416	0.00199605
hsa-miR-3133	1.15048	0.00100641
hsa-miR-3611	1.1582	0.00140897
hsa-miR-584-3p	1.16	0.000998826
hsa-let-7g-3p	1.1683	0.000726851
hsa-miR-582-3p	1.17372	0.00140924
hsa-miR-3128	1.1849	0.000530405
hsa-miR-224-3p	1.18828	0.000685112
hsa-miR-381-3p	1.20042	0.000290613
hsa-miR-1257	1.20085	0.000201114
hsa-miR-4440	1.20203	4.04869e-05
hsa-miR-466	1.22737	0.00021796
hsa-miR-1294	1.22873	0.00445287
hsa-miR-302c-3p	1.23783	0.00906353
hsa-miR-3942-3p	1.23908	0.000164799
hsa-miR-3944-5p	1.25028	0.000125561
hsa-miR-6716-3p	1.257	0.00544885
hsa-miR-4484	1.26097	9.64e-05
hsa-miR-3170	1.2712	7.45e-05
hsa-miR-548az-3p	1.2916	0.00104456
hsa-miR-1273g-3p	1.307	0.00994489
hsa-miR-302b-3p	1.30827	1.84e-06
hsa-miR-503-3p	1.3107	0.00944698
hsa-miR-4488	1.31672	2.25e-05
hsa-miR-4793-3p	1.33333	0.00491059
hsa-miR-489-3p	1.33633	0.0023133
hsa-miR-3195	1.34038	1.17e-05
hsa-miR-3130-3p	1.34778	9.48e-06
hsa-miR-548an	1.36333	0.00423133
hsa-miR-1277-3p	1.37383	0.00591059
hsa-miR-122-5p	1.3757	7.64e-05
hsa-miR-3174	1.37833	0.00353275
hsa-miR-514a-3p	1.4107	0.00395945
hsa-miR-4532	1.416	0.00182586
hsa-miR-103a-2-5p	1.45333	0.00565909
hsa-miR-3177-5p	1.5607	0.00959449
hsa-miR-6756-3p	1.58363	0.00399231
hsa-miR-219b-5p	1.58738	0.0059309
hsa-miR-4425	1.60453	0.00691059
hsa-miR-3155a	1.61032	0.00263
hsa-miR-3656	1.62378	0.003275
hsa-miR-199a-5p	1.6416	0.00104499
hsa-miR-1249-5p	1.6582	0.00297293
hsa-miR-548b-3p	1.6607	0.00659449
hsa-miR-4527	1.7057	0.00122396
hsa-miR-3690	1.727	0.0059447
hsa-miR-3173-3p	1.73833	0.00259309
hsa-miR-4492	1.75333	0.00791059
hsa-miR-624-3p	1.82	0.004488
hsa-miR-5583-3p	1.83333	0.00259063
hsa-miR-370-3p	1.83333	0.00635328
hsa-miR-6721-5p	1.857	0.018847
hsa-miR-5690	1.87833	0.00135327
hsa-miR-548ag	1.9107	0.009448
hsa-miR-664a-5p	1.95333	0.00105931
hsa-miR-548ak	2.01238	0.00263835
hsa-miR-4687-3p	2.10453	0.00059309
hsa-miR-149-3p	2.4084	8.76e-07
