# Supplementary material for: DDX17 induces epithelial-mesenchymal transition and metastasis through the miR-149-3p/CYBRD1 pathway in colorectal cancer
Source: Cell Death Dis. 2023 Jan 2;14(1):1. doi: 10.1038/s41419-022-05508-y (PMC9807641; doi:10.1038/s41419-022-05508-y)
Supplement: Supplementary file 6 — Supplementary Table S2 [file 41419_2022_5508_MOESM6_ESM.xlsx]

## Sheet: DW genes in SW620 cells
Table S2. Down-regulated genes in DDX17 deficient SW620 cells
Gene Symbol	Gene_type	log2 FoldChange (SW620 shDDX17/SW620 shNC)	Adjusted p-value
DDX17	protein_coding	-1.9554	2.64024e-05
CCL2	protein_coding	-2.98703	4.35386e-05
LRRC26	protein_coding	-2.40831	0.000105718
HIST2H2BE	protein_coding	-2.41107	0.000194742
ITGB4	protein_coding	-1.9753	0.000260887
MPC1	protein_coding	-2.23213	0.000267078
PIGZ	protein_coding	-3.73751	0.000292856
PSMB9	protein_coding	-2.70716	0.000383926
MCM7	protein_coding	-1.41365	0.000462504
TSEN34	protein_coding	-1.55083	0.000499673
APOL1	protein_coding	-2.88044	0.000566856
MTMR4	protein_coding	-1.79146	0.000579574
PRAF2	protein_coding	-2.92776	0.000602518
CACNA1S	protein_coding	-3.05201	0.000628986
LRCOL1	protein_coding	-4.85936	0.000650369
MRPL53	protein_coding	-1.66199	0.00067195
PPP4C	protein_coding	-1.51112	0.000681258
DAZAP2	protein_coding	-1.81389	0.000742845
PARD6A	protein_coding	-2.14162	0.000874701
SEPTIN1	protein_coding	-2.87353	0.000894571
PRKCG	protein_coding	-2.54347	0.00125265
IFI35	protein_coding	-2.41969	0.00135779
LZTS1	protein_coding	-2.53528	0.00147786
CIITA	protein_coding	-3.49304	0.00157302
TCEA3	protein_coding	-2.46533	0.0016552
CACNG6	protein_coding	-2.50203	0.00179654
CST1	protein_coding	-1.47707	0.00858316
TRPM4	protein_coding	-2.46919	0.00204211
NEURL1B	protein_coding	-2.24219	0.0021834
KCNJ4	protein_coding	-2.03754	0.00224605
HOXD8	protein_coding	-2.39993	0.00232611
HFE	protein_coding	-2.078	0.00271414
WBSCR28	protein_coding	-4.078	0.00279031
CYBRD1	protein_coding	-1.18631	0.00316394
PRKCDBP	protein_coding	-1.70603	0.00321402
RAB37	protein_coding	-3.42039	0.00325816
ASNS	protein_coding	-1.70918	0.00328958
KLHL35	protein_coding	-2.60346	0.00345791
BTC	protein_coding	-3.47032	0.00382048
SYP	protein_coding	-2.21551	0.00386985
ASCL2	protein_coding	-1.5547	0.00416651
NELL2	protein_coding	-1.56256	0.00437832
SYTL1	protein_coding	-1.9311	0.00445875
C5AR1	protein_coding	-3.39993	0.0044593
CKMT1B	protein_coding	-2.78427	0.00459161
TMC4	protein_coding	-1.95699	0.00478999
DBP	protein_coding	-1.81357	0.00496011
ECEL1	protein_coding	-2.27065	0.00580269
PPP1R3E	protein_coding	-1.35274	0.00583924
ALDH3A1	protein_coding	-1.81388	0.00585004
MX2	protein_coding	-2.71543	0.00649491
ESPN	protein_coding	-1.59381	0.00656456
SEPTIN4	protein_coding	-1.85621	0.00658074
PAFAH1B3	protein_coding	-1.56816	0.00690501
C6orf226	protein_coding	-1.50121	0.00737816
SLAIN1	protein_coding	-2.79421	0.00747694
EMC3	protein_coding	-1.69459	0.00767939
LTB	protein_coding	-1.65948	0.00801496
KLF14	protein_coding	-2.80383	0.00817194
APOL6	protein_coding	-1.93843	0.00820073
NOS2	protein_coding	-1.97002	0.00875046
ELMO3	protein_coding	-1.77588	0.0087746
HIST1H3B	protein_coding	-1.87155	0.00891242
CEACAM21	protein_coding	-1.99738	0.00912193
TMEM238	protein_coding	-1.10259	0.00915283
APLP1	protein_coding	-1.92046	0.00945132
HES7	protein_coding	-1.77326	0.0100683
ZBED2	protein_coding	-1.31767	0.0105712
FBXW4	protein_coding	-1.6598	0.0107273
MVD	protein_coding	-1.54039	0.0108409
DKK3	protein_coding	-1.60766	0.0109073
RYR1	protein_coding	-2.15525	0.0109308
PTGDS	protein_coding	-2.1838	0.0109925
MAP2K6	protein_coding	-3.62232	0.0110638
UCHL1	protein_coding	-2.5604	0.0120429
PRSS16	protein_coding	-2.078	0.0120663
CXCL1	protein_coding	-1.81602	0.0121738
TMEM61	protein_coding	-4.60156	0.0128642
ACCS	protein_coding	-1.71704	0.0130027
PRR15	protein_coding	-2.10657	0.0131564
MT3	protein_coding	-3.18234	0.0133675
C11orf71	protein_coding	-1.1601	0.0137216
ALPI	protein_coding	-3.32593	0.0137469
MMP11	protein_coding	-2.24793	0.0142927
ACADS	protein_coding	-1.97109	0.014366
PHACTR1	protein_coding	-4.53743	0.0151572
EPS8	protein_coding	-1.79576	0.0152212
TMEM229B	protein_coding	-2.23233	0.0157377
OGDHL	protein_coding	-1.78582	0.015996
DBH	protein_coding	-1.86606	0.0168961
TREX1	protein_coding	-1.51068	0.0176425
CCDC110	protein_coding	-2.37078	0.0176877
SFRP5	protein_coding	-1.32753	0.0177465
CAMK2N2	protein_coding	-1.74521	0.0180388
SYTL4	protein_coding	-1.78255	0.0181722
CEMIP	protein_coding	-1.67168	0.0183458
PRR36	protein_coding	-1.64213	0.0184748
FBXL8	protein_coding	-1.85271	0.018518
GSX1	protein_coding	-3.20729	0.0189171
ARHGAP33	protein_coding	-1.84973	0.0189856
FRY	protein_coding	-2.49947	0.0189977
IRF5	protein_coding	-1.61234	0.0192846
MAP1B	protein_coding	-1.25205	0.0193782
WNT11	protein_coding	-2.09737	0.0199171
ALDOC	protein_coding	-1.88834	0.0199724
INAFM1	protein_coding	-1.45601	0.0199749
SEPTIN5	protein_coding	-2.63872	0.020068
KLK1	protein_coding	-1.54734	0.0201423
STAT5A	protein_coding	-1.59852	0.0201576
RNPEP	protein_coding	-1.35375	0.0201963
TSPAN1	protein_coding	-1.58242	0.0202498
CRAT	protein_coding	-1.32699	0.0209237
GIMAP2	protein_coding	-3.72186	0.0210898
ZNF467	protein_coding	-2.57277	0.0211994
NTF4	protein_coding	-2.79421	0.0220105
IRF2	protein_coding	-1.59684	0.0222554
ADM2	protein_coding	-1.82244	0.0225261
SAA1	protein_coding	-1.5177	0.0230405
ABCC8	protein_coding	-2.636	0.023417
MAGI2	protein_coding	-2.52546	0.0241903
ACY1	protein_coding	-1.34617	0.0242239
FOXH1	protein_coding	-1.70682	0.0243335
ATF6B	protein_coding	-1.36895	0.025195
PGLS	protein_coding	-1.26815	0.0259077
P2RX4	protein_coding	-1.48156	0.0261955
PARP10	protein_coding	-1.44202	0.0262433
DHX58	protein_coding	-3.078	0.0263502
CDK5R2	protein_coding	-2.09083	0.0281786
PLCD1	protein_coding	-1.58862	0.0285978
CDK15	protein_coding	-1.99554	0.0287091
TNFRSF6B	protein_coding	-1.27309	0.0287669
TLE6	protein_coding	-4.24793	0.0301529
RNASE1	protein_coding	-2.39993	0.0305192
SAA2	protein_coding	-1.80548	0.0305566
MRC2	protein_coding	-1.29078	0.0312818
IDH1	protein_coding	-1.20379	0.0312862
CXCL3	protein_coding	-1.93215	0.0321812
MVK	protein_coding	-1.32936	0.0331867
JAK3	protein_coding	-1.73008	0.0343653
SLC25A1	protein_coding	-1.1532	0.0350127
RGCC	protein_coding	-1.26115	0.0352703
ST3GAL5	protein_coding	-2.02355	0.0358044
FOXD3	protein_coding	-2.37346	0.0362834
AHRR	protein_coding	-1.28056	0.0368985
NOXA1	protein_coding	-1.47148	0.0377568
FBXO4	protein_coding	-1.74995	0.0379475
P2RX1	protein_coding	-2.50427	0.0385287
APOL3	protein_coding	-1.87978	0.0398837
ACSS2	protein_coding	-1.13033	0.040442
PSG1	protein_coding	-1.50475	0.0408666
RAB32	protein_coding	-1.50624	0.0411391
CXCR1	protein_coding	-2.88536	0.0418506
DGCR6	protein_coding	-1.58138	0.0421327
CEP131	protein_coding	-1.2049	0.0424279
HTRA1	protein_coding	-1.62132	0.0426871
PTH1R	protein_coding	-2.20138	0.0431882
HMGN5	protein_coding	-1.98489	0.0448469
CD74	protein_coding	-1.17016	0.0453848
TAPBP	protein_coding	-1.06494	0.0460026
B3GALT4	protein_coding	-1.94742	0.046092
GLS2	protein_coding	-1.22075	0.0480918
GSTK1	protein_coding	-1.1139	0.0481959
SLC39A4	protein_coding	-1.19825	0.0487062
ITGB6	protein_coding	-1.9	0.049042
RABAC1	protein_coding	-1.10224	0.0491825
CD72	protein_coding	-1.84096	0.049776
