# Supplementary material for: DDX17 induces epithelial-mesenchymal transition and metastasis through the miR-149-3p/CYBRD1 pathway in colorectal cancer
Source: Cell Death Dis. 2023 Jan 2;14(1):1. doi: 10.1038/s41419-022-05508-y (PMC9807641; doi:10.1038/s41419-022-05508-y)
Supplement: Supplementary file 7 — Supplementary Table S3 [file 41419_2022_5508_MOESM7_ESM.xlsx]

## Sheet: DW genes in LoVo cells new
Table S3. Down-regulated genes in DDX17 deficient LoVo cells
Gene Symbol	Gene_type	log2 FoldChange (LoVo shDDX17/LoVo shNC)	Adjusted p-value
DDX17	protein_coding	-1.38219	3.29644e-06
MCM7	protein_coding	-1.11758	5.83695e-06
SEC23A	protein_coding	-1.13501	6.37246e-06
ZBED2	protein_coding	-1.60774	6.34164e-05
ITGB4	protein_coding	-0.988003	8.77461e-05
MAGEF1	protein_coding	-0.966801	9.30716e-05
DAZAP2	protein_coding	-1.03584	0.0001043
MTMR4	protein_coding	-1.08716	0.000122418
DEK	protein_coding	-0.838342	0.000231791
ESRP1	protein_coding	-0.83885	0.000262681
HFE	protein_coding	-1.39539	0.000270216
SPRYD4	protein_coding	-1.36756	0.000278442
HSD17B11	protein_coding	-1.05943	0.000285917
TLK2	protein_coding	-0.891839	0.000310872
SRP9	protein_coding	-0.817274	0.000335109
MRPL53	protein_coding	-1.02611	0.00034093
PLEKHA2	protein_coding	-1.187	0.00035517
TERF2IP	protein_coding	-0.952392	0.000359506
HOXD8	protein_coding	-1.74879	0.000378423
CYBRD1	protein_coding	-1.49597	0.000483028
FAM111A	protein_coding	-1.04109	0.000510911
BTN3A2	protein_coding	-1.08115	0.000516962
SUV39H1	protein_coding	-0.987604	0.000609541
ATAD2	protein_coding	-0.767778	0.000645172
PRAF2	protein_coding	-1.40303	0.000927767
CMPK1	protein_coding	-0.808725	0.00100221
GALNT3	protein_coding	-1.15112	0.00104882
PPP4C	protein_coding	-0.733911	0.00105484
LRRC26	protein_coding	-1.84541	0.0010759
MALL	protein_coding	-0.709133	0.0010849
AGO1	protein_coding	-0.767507	0.00129781
MPC1	protein_coding	-1.15637	0.00136477
ZBED3	protein_coding	-1.45567	0.00140935
H1FX	protein_coding	-0.714765	0.00141564
BECN1	protein_coding	-0.782445	0.00150483
ZP1	protein_coding	-3.40022	0.00156741
KDR	protein_coding	-1.27232	0.0018337
MYOM3	protein_coding	-0.933082	0.0018643
TRUB1	protein_coding	-0.856508	0.00196229
SMU1	protein_coding	-0.733742	0.0019759
TMEM238	protein_coding	-1.30293	0.00206055
DDX6	protein_coding	-0.705304	0.00208066
TCEAL4	protein_coding	-0.800454	0.00213274
PDIK1L	protein_coding	-1.20616	0.00214943
TSEN34	protein_coding	-0.734973	0.00235163
ZIC5	protein_coding	-1.00927	0.00236239
MAB21L2	protein_coding	-1.45423	0.00243768
HCAR3	protein_coding	-1.34034	0.00243768
GATAD2B	protein_coding	-0.791927	0.00244294
HIST1H2BM	protein_coding	-1.20125	0.00262406
SETD7	protein_coding	-0.728858	0.00264346
RSPO4	protein_coding	-2.14345	0.00264846
SHC4	protein_coding	-0.714053	0.00272226
EID1	protein_coding	-0.714405	0.00273699
C6orf226	protein_coding	-1.53244	0.00284582
COL4A3	protein_coding	-1.15997	0.00295016
NQO1	protein_coding	-0.635611	0.00295094
MLLT6	protein_coding	-0.65946	0.00318581
PPP1R18	protein_coding	-1.42065	0.00324605
ALB	protein_coding	-1.23261	0.00324605
MTTP	protein_coding	-0.98613	0.00324605
DPM3	protein_coding	-0.957877	0.00331968
SRPX	protein_coding	-0.931802	0.00367186
MARVELD1	protein_coding	-0.763544	0.00367503
DYRK2	protein_coding	-0.790366	0.00368698
CRYL1	protein_coding	-0.848599	0.0037298
GDA	protein_coding	-0.750123	0.00391945
MSANTD4	protein_coding	-0.890828	0.00406214
MYB	protein_coding	-1.16812	0.00421479
VAMP3	protein_coding	-0.690735	0.00422828
RBM22	protein_coding	-0.727004	0.00423735
IL5	protein_coding	-1.49898	0.00433
MME	protein_coding	-1.58724	0.00453022
C5orf24	protein_coding	-0.764943	0.00468906
HADHB	protein_coding	-0.695634	0.0047938
DYRK4	protein_coding	-0.87506	0.00492022
SMARCC2	protein_coding	-0.639757	0.00497436
MT1E	protein_coding	-0.64067	0.00500122
ERGIC1	protein_coding	-0.639309	0.0050404
TM9SF3	protein_coding	-0.662264	0.00518797
PARD6A	protein_coding	-1.38887	0.0054941
POLE3	protein_coding	-0.644096	0.00554441
TM7SF2	protein_coding	-0.791903	0.00586249
PSME1	protein_coding	-0.654215	0.00591209
EBPL	protein_coding	-0.706105	0.00597112
CYP4V2	protein_coding	-1.12177	0.00613685
RNF141	protein_coding	-0.623106	0.00623041
RPS17	protein_coding	-0.848388	0.00686355
NRL	protein_coding	-0.757577	0.00709779
SPIN4	protein_coding	-1.06072	0.00721263
ARAP3	protein_coding	-0.70977	0.00762576
CREB3L2	protein_coding	-0.716678	0.00777455
BCL7A	protein_coding	-0.740062	0.00788706
EFR3A	protein_coding	-0.636787	0.00791568
DHRS3	protein_coding	-0.737987	0.0079972
BTC	protein_coding	-2.17212	0.0081231
HSBP1L1	protein_coding	-0.732689	0.00827055
LSM14B	protein_coding	-0.646764	0.00834013
TMEM125	protein_coding	-0.90651	0.00844861
TFAP4	protein_coding	-0.732127	0.0086947
DNPH1	protein_coding	-0.650831	0.00873457
PPP1R3E	protein_coding	-1.36018	0.00911449
ECI2	protein_coding	-0.641517	0.00914938
ACTL6A	protein_coding	-0.654106	0.00943215
FAM120A	protein_coding	-0.97597	0.00951582
PHGDH	protein_coding	-0.752503	0.00964442
RBM43	protein_coding	-1.33609	0.00977998
OAS3	protein_coding	-0.665945	0.0100059
SLC29A2	protein_coding	-0.620301	0.0100366
SLAIN2	protein_coding	-0.682404	0.01063
HIST1H1C	protein_coding	-0.898437	0.0106695
DMTN	protein_coding	-0.654639	0.0109285
HIF1AN	protein_coding	-0.609382	0.0109409
BRK1	protein_coding	-0.595536	0.0113701
ARPC3	protein_coding	-0.603215	0.0114503
C11orf71	protein_coding	-1.32145	0.0116993
LOC100129361	protein_coding	-0.826247	0.0117057
FZD6	protein_coding	-0.660851	0.0117548
CCSAP	protein_coding	-0.780916	0.0117642
ANTXR1	protein_coding	-0.663051	0.0118258
SQRDL	protein_coding	-0.83207	0.0121217
DCAF6	protein_coding	-0.640545	0.0124002
HIST1H3B	protein_coding	-1.7942	0.0126522
KRCC1	protein_coding	-0.911656	0.0126969
FAM102B	protein_coding	-0.734808	0.0127394
ABCC3	protein_coding	-0.603946	0.0127916
LDOC1L	protein_coding	-0.628609	0.0129686
SYP	protein_coding	-1.92729	0.013032
CST6	protein_coding	-0.758016	0.0130832
PILRA	protein_coding	-1.21498	0.0130867
FOS	protein_coding	-0.678272	0.0131335
KREMEN1	protein_coding	-0.638666	0.0131428
PIGP	protein_coding	-0.938526	0.013175
C1orf216	protein_coding	-0.683043	0.0134551
CNTD1	protein_coding	-0.701863	0.0136544
LAMA4	protein_coding	-1.38113	0.0136977
C6orf223	protein_coding	-0.993636	0.0140555
C6orf201	protein_coding	-0.62094	0.0141536
NPW	protein_coding	-0.626944	0.0143558
FAM210B	protein_coding	-0.727442	0.0145016
DTX3L	protein_coding	-0.928322	0.0145676
NDUFB1	protein_coding	-0.703012	0.0146921
ABHD10	protein_coding	-0.592701	0.014733
NIPA1	protein_coding	-0.623804	0.0147649
HIST1H4C	protein_coding	-0.845854	0.0147827
KDM1B	protein_coding	-0.686218	0.0153222
ZFP1	protein_coding	-0.830393	0.0153687
RAB2A	protein_coding	-0.586319	0.0154484
NRIP1	protein_coding	-0.718831	0.0156246
C9orf163	protein_coding	-3.40022	0.0156741
C1orf233	protein_coding	-0.762567	0.0160336
MBTPS2	protein_coding	-0.705135	0.016266
NR1D2	protein_coding	-0.590395	0.0162799
RGS3	protein_coding	-0.601367	0.0164709
PIGW	protein_coding	-0.762328	0.0168575
GSDMD	protein_coding	-0.69118	0.0170919
SAMD10	protein_coding	-1.18151	0.0172253
SHROOM1	protein_coding	-0.694284	0.01734
NUDT8	protein_coding	-0.979754	0.0183882
DTD2	protein_coding	-0.75467	0.018894
PARP12	protein_coding	-0.755667	0.018926
TXNRD3NB	protein_coding	-0.7903	0.0190683
EPN3	protein_coding	-0.612897	0.019108
FADS2	protein_coding	-0.677868	0.0191081
GJB2	protein_coding	-0.608026	0.0192687
SLC16A9	protein_coding	-0.843631	0.0193453
CMTM6	protein_coding	-0.728349	0.019364
EXOSC6	protein_coding	-0.664225	0.0195614
GPX8	protein_coding	-0.671267	0.0199985
CDC20B	protein_coding	-0.667207	0.0200351
NLRC5	protein_coding	-0.772272	0.0200441
PIGY	protein_coding	-0.594637	0.0204655
PYURF	protein_coding	-0.594637	0.0204655
RAB26	protein_coding	-0.668074	0.0208518
C15orf52	protein_coding	-0.82916	0.0211698
TRIM38	protein_coding	-0.70499	0.0213265
ATL3	protein_coding	-0.651313	0.0222224
WDR72	protein_coding	-0.862233	0.0225369
LYRM2	protein_coding	-0.662843	0.0226972
DENND2D	protein_coding	-0.703984	0.0229473
ARHGAP18	protein_coding	-0.632884	0.0229632
TSPYL4	protein_coding	-0.787182	0.0232211
GDF11	protein_coding	-0.829251	0.0232663
OPLAH	protein_coding	-0.762439	0.023275
SFXN2	protein_coding	-0.750758	0.0238544
NIN	protein_coding	-0.627267	0.0240413
CASP4	protein_coding	-0.908875	0.0241597
HOXB9	protein_coding	-0.70518	0.0244837
LONRF2	protein_coding	-1.00513	0.0250526
PHYH	protein_coding	-0.726284	0.0252663
RBP1	protein_coding	-0.655794	0.0254196
TMEM200B	protein_coding	-0.655407	0.0254431
FCGBP	protein_coding	-0.816605	0.0254749
RFX5	protein_coding	-0.593861	0.0258041
HSD3B7	protein_coding	-0.738955	0.0259141
UBE2L6	protein_coding	-0.607732	0.0259737
ELFN1	protein_coding	-0.631192	0.0261954
C9orf117	protein_coding	-0.842801	0.0274628
BAZ2B	protein_coding	-0.674545	0.0275409
STXBP5L	protein_coding	-0.78503	0.0277247
CYP27B1	protein_coding	-0.77376	0.0278364
CDC27	protein_coding	-0.639359	0.0280025
ROBO3	protein_coding	-0.672875	0.0282053
TP53I3	protein_coding	-0.717524	0.02821
CNFN	protein_coding	-0.964887	0.0282482
PRMT6	protein_coding	-0.732489	0.0283731
GCAT	protein_coding	-0.646536	0.0286395
MAOB	protein_coding	-0.715392	0.0292062
DUT	protein_coding	-0.691047	0.0297094
MFSD6	protein_coding	-0.636367	0.0297903
TPH1	protein_coding	-1.99214	0.0302949
WBP5	protein_coding	-0.592388	0.0306384
CCDC24	protein_coding	-0.672202	0.0317518
TMEM129	protein_coding	-0.626325	0.031839
SCNN1A	protein_coding	-0.627384	0.0320867
HOXB7	protein_coding	-0.600369	0.0322856
RDH5	protein_coding	-0.825897	0.0324257
SLC9A6	protein_coding	-0.690551	0.0324455
SERPINB6	protein_coding	-0.600691	0.0326063
APOM	protein_coding	-0.639081	0.0330541
UFC1	protein_coding	-0.655591	0.0334144
ZNF771	protein_coding	-0.703035	0.0336002
ACAD9	protein_coding	-0.635788	0.0336258
LIN52	protein_coding	-0.709841	0.0338829
EPO	protein_coding	-2.36209	0.0343656
BLCAP	protein_coding	-0.670414	0.03445
RPE65	protein_coding	-0.60672	0.0347817
CDKN2C	protein_coding	-0.787687	0.0366587
CTHRC1	protein_coding	-0.871461	0.0366626
METTL7B	protein_coding	-0.695548	0.0368674
LRRK1	protein_coding	-0.593534	0.0370193
LOC101929748	protein_coding	-0.957034	0.0371309
PIGM	protein_coding	-0.777361	0.0372802
LYVE1	protein_coding	-3.12459	0.0373179
TMEM221	protein_coding	-0.820077	0.0391022
PGRMC2	protein_coding	-0.610883	0.0392703
TRERF1	protein_coding	-0.616572	0.0405474
ST6GALNAC2	protein_coding	-0.619851	0.0412385
SLC50A1	protein_coding	-0.684647	0.041373
PTRH1	protein_coding	-0.673478	0.0414319
TMC5	protein_coding	-0.608651	0.0422519
MCIDAS	protein_coding	-0.80996	0.0428037
LEKR1	protein_coding	-0.957279	0.0429062
ZC3HAV1L	protein_coding	-0.769745	0.043098
AMPD3	protein_coding	-0.59554	0.0431572
TYMP	protein_coding	-0.59408	0.0431702
RNF208	protein_coding	-0.635652	0.0433952
RUFY4	protein_coding	-2.46162	0.0434456
EFCC1	protein_coding	-0.998124	0.0434735
SCRN2	protein_coding	-0.592965	0.0437483
NDUFA1	protein_coding	-0.592487	0.0440289
ZBTB1	protein_coding	-0.603068	0.0446622
MAGEE1	protein_coding	-0.785687	0.0451622
GTF2IRD2B	protein_coding	-1.36209	0.0452562
KDELC2	protein_coding	-0.792201	0.045373
DZIP1L	protein_coding	-0.776849	0.0456027
ZNF280D	protein_coding	-0.619998	0.0461779
ZYG11A	protein_coding	-3.04659	0.0463497
LOC100996664	protein_coding	-3.04659	0.0463497
FAIM	protein_coding	-0.644877	0.0463951
MGAT2	protein_coding	-0.594139	0.046759
DHRS4	protein_coding	-0.588707	0.0468427
MED31	protein_coding	-0.620733	0.0469788
NABP2	protein_coding	-0.602438	0.0471748
CSTF2T	protein_coding	-0.621083	0.0474564
GNG10	protein_coding	-0.620956	0.0478425
MZF1	protein_coding	-0.601575	0.0480906
RAB27A	protein_coding	-0.753724	0.0482868
AP1AR	protein_coding	-0.609227	0.0483184
RIN1	protein_coding	-0.594063	0.0487437
CPNE8	protein_coding	-0.655923	0.0487987
FGFBP1	protein_coding	-0.811865	0.0490795
TMEM154	protein_coding	-1.46162	0.0492595
CHRM5	protein_coding	-1.06429	0.0496259
